# Supplementary material for: Assessing anemia in stroke patients through virtual non-contrast imaging with photon-counting detector CT: validation on supra-aortic vessel CT-Angiography
Source: Neuroradiology. 2025 Apr 24;67(8):2031–9. doi: 10.1007/s00234-025-03620-2 (PMC12494657; doi:10.1007/s00234-025-03620-2)
Supplement: Supplementary file 1 — Supplementary Material 1 [file 234_2025_3620_MOESM1_ESM.xlsx]

## Sheet: Table 1
Supplementary Table S1 Virtual non contrast (VNC) and virtual monoenergetic image (VMI) attenuation values
Patient Nr.	Ascending Aorta (70 keV VMI)	Ascending Aorta (VNC)	Brachiocephalic Trunk (70 keV VMI)	Brachiocephalic Trunk (VNC)	Descending Aorta (70 keV VMI)	Descending Aorta (VNC)	Jugular Vein (70 keV VMI)	Jugular Vein (VNC)	Sigmoid Sinus (70 keV VMI)	Sigmoid Sinus (VNC)	Confluens Sinuum (70 keV VMI)	Confluens Sinuum (VNC)	Superior Sagittal Sinus (70 keV VMI)	Superior Sagittal Sinus (VNC)	Great Cerebral Vein (70 keV VMI)	Great Cerebral Vein (VNC)
1	341.0	30.0	357.0	36.0	325.0	35.0	34.75	39.25	88.0	39.0	129.0	34.0	168.0	31.0	125.0	27.0
2	287.0	40.0	364.0	38.0	264.0	41.0	4.0	46.75	47.0	24.5	54.0	21.0	80.0	25.0	34.0	36.0
3	314.0	31.0	395.0	50.0	269.0	40.0	23.5	44.75	38.5	31.0	131.0	35.0	99.0	22.0	103.0	41.0
4	262.0	33.0	440.0	26.0	227.0	34.0	30.0	34.25	76.5	36.5	91.0	40.0	125.0	25.0	100.0	27.0
5	319.0	35.0	421.0	31.0	267.0	39.0	14.0	41.75	49.0	30.0	47.0	28.0	92.0	23.0	52.0	32.0
6	285.0	27.0	359.0	21.0	231.0	55.0	33.75	42.5	79.5	33.0	109.0	32.0	127.0	39.0	88.0	33.0
7	251.0	32.0	295.0	39.0	205.0	50.0	12.25	38.0	72.5	30.0	81.0	33.0	114.0	27.0	70.0	31.0
8	349.0	21.0	370.0	21.0	310.0	29.0	41.75	40.0	84.0	49.5	175.0	24.0	256.0	13.0	117.0	37.0
9	600.0	30.0	496.0	37.0	510.0	42.0	24.75	42.5	32.0	35.5	50.0	40.0	78.0	25.0	93.0	27.0
10	348.0	47.0	408.0	46.0	303.0	59.0	20.75	52.75	110.5	40.5	139.0	44.0	176.0	38.0	143.0	32.0
11	418.0	30.0	462.0	41.0	362.0	45.0	18.25	50.25	65.0	58.0	121.0	36.0	126.0	42.0	129.0	23.0
12	304.0	54.0	454.0	55.0	259.0	49.0	11.5	44.0	21.5	58.0	45.0	42.0	68.0	36.0	53.0	47.0
13	282.0	49.0	308.0	56.0	255.0	54.0	32.5	43.25	103.0	38.5	140.0	37.0	178.0	16.0	153.0	16.0
14	263.0	43.0	294.0	46.0	255.0	51.0	56.0	42.25	56.5	38.5	97.0	39.0	143.0	23.0	91.0	56.0
15	245.0	42.0	244.0	46.0	242.0	56.0	12.0	45.25	59.0	44.5	59.0	48.0	99.0	33.0	47.0	58.0
16	265.0	45.0	440.0	40.0	230.0	49.0	19.5	37.75	30.5	25.5	30.0	36.0	57.0	26.0	7.0	37.0
17	276.0	35.0	265.0	28.0	226.0	46.0	50.5	36.75	182.0	28.5	181.0	29.0	195.0	33.0	190.0	25.0
18	480.0	43.0	524.0	57.0	433.0	46.0	20.0	51.5	159.0	43.5	181.0	46.0	390.0	34.0	180.0	50.0
19	351.0	37.0	418.0	44.0	312.0	54.0	11.0	49.25	56.5	51.0	80.0	50.0	152.0	22.0	122.0	35.0
20	298.0	56.0	313.0	55.0	276.0	54.0	4.0	43.25	72.5	32.5	70.0	37.0	121.0	36.0	79.0	41.0
21	352.0	45.0	406.0	46.0	284.0	44.0	8.25	49.0	49.0	39.0	54.0	35.0	96.0	33.0	51.0	46.0
22	321.0	43.0	330.0	44.0	308.0	46.0	21.25	44.25	109.0	48.0	97.0	49.0	142.0	39.0	137.0	38.0
23	328.0	40.0	337.0	42.0	291.0	49.0	3.5	51.5	34.5	44.0	43.0	45.0	30.0	45.0	58.0	34.0
24	333.0	36.0	369.0	22.0	306.0	33.0	48.0	42.25	130.0	47.0	202.0	13.0	207.0	29.0	187.0	30.0
25	186.0	54.0	196.0	58.0	204.0	36.0	29.25	52.5	106.5	38.0	122.0	19.0	104.0	40.0	85.0	39.0
26	374.0	40.0	437.0	37.0	359.0	39.0	17.0	54.25	101.0	32.5	129.0	35.0	204.0	21.0	69.0	31.0
27	278.0	44.0	344.0	47.0	256.0	47.0	30.0	56.25	160.0	26.0	156.0	22.0	196.0	15.0	139.0	20.0
28	276.0	50.0	274.0	48.0	256.0	49.0	31.25	48.0	104.0	45.0	121.0	55.0	116.0	40.0	105.0	37.0
29	282.0	48.0	313.0	52.0	237.0	58.0	5.5	57.5	48.5	51.0	75.0	41.0	86.0	53.0	66.0	54.0
30	272.0	47.0	264.0	48.0	239.0	55.0	-2.0	49.0	56.0	34.0	52.0	33.0	75.0	44.0	49.0	45.0
31	419.0	36.0	552.0	41.0	396.0	36.0	16.0	45.25	96.5	39.5	139.0	30.0	170.0	25.0	118.0	36.0
32	342.0	39.0	283.0	38.0	296.0	46.0	66.25	51.25	182.0	48.0	187.0	39.0	226.0	37.0	206.0	20.0
33	343.0	33.0	367.0	26.0	315.0	41.0	24.75	31.5	104.0	32.5	96.0	37.0	170.0	11.0	143.0	21.0
34	308.0	46.0	347.0	49.0	262.0	62.0	34.25	52.5	113.0	37.5	101.0	48.0	180.0	33.0	87.0	50.0
35	348.0	45.0	549.0	53.0	292.0	50.0	5.25	37.5	69.0	28.0	91.0	8.0	108.0	24.0	79.0	27.0
36	346.0	34.0	336.0	45.0	312.0	44.0	24.75	49.0	88.0	38.0	119.0	28.0	160.0	29.0	116.0	42.0
37	455.0	22.0	451.0	19.0	443.0	20.0	66.75	36.5	183.5	32.0	213.0	35.0	287.0	21.0	229.0	3.0
38	360.0	20.0	269.0	29.0	324.0	19.0	32.5	40.25	89.5	25.0	94.0	31.0	122.0	19.0	105.0	37.0
39	141.0	36.0	183.0	37.0	134.0	33.0	15.5	49.0	33.5	44.0	75.0	23.0	93.0	33.0	20.0	49.0
40	340.0	32.0	426.0	35.0	286.0	55.0	172.0	36.75	89.0	15.5	119.0	9.0	145.0	17.0	56.0	32.0
41	326.0	40.0	381.0	51.0	292.0	46.0	13.5	44.5	24.5	35.0	28.0	30.0	27.0	29.0	7.0	49.0
42	303.0	10.0	358.0	16.0	267.0	31.0	48.5	28.0	170.0	5.5	143.0	17.0	172.0	25.0	149.0	28.0
43	445.0	17.0	624.0	26.0	406.0	16.0	26.25	35.5	109.0	29.5	138.0	17.0	168.0	22.0	114.0	48.0
44	269.0	42.0	393.0	26.0	221.0	40.0	17.5	45.75	73.5	21.5	55.0	33.0	91.0	24.0	41.0	43.0
45	286.0	36.0	396.0	39.0	221.0	39.0	17.0	31.75	35.0	38.5	49.0	37.0	75.0	36.0	48.0	20.0
46	371.0	34.0	554.0	39.0	299.0	32.0	11.0	27.5	48.0	19.5	40.0	25.0	52.0	21.0	37.0	22.0
47	290.0	23.0	124.0	30.0	245.0	30.0	25.5	23.5	91.0	13.5	33.0	35.0	111.0	22.0	92.0	24.0
48	404.0	11.0	162.0	22.0	410.0	2.0	25.75	24.75	84.5	10.5	82.0	6.0	71.0	24.0	103.0	11.0
49	243.0	42.0	69.0	44.0	229.0	42.0	50.75	36.25	120.0	29.5	133.0	22.0	137.0	28.0	122.0	33.0
50	215.0	55.0	101.0	45.0	220.0	44.0	15.75	46.25	72.5	40.0	71.0	49.0	100.0	49.0	71.0	44.0
51	307.0	64.0	57.0	59.0	270.0	86.0	29.0	46.0	72.5	39.5	102.0	36.0	186.0	16.0	136.0	37.0
52	264.0	54.0	164.0	50.0	225.0	64.0	6.75	50.75	30.0	40.5	61.0	37.0	87.0	33.0	45.0	70.0
53	300.0	45.0	104.0	39.0	264.0	48.0	9.75	49.25	48.0	43.5	47.0	43.0	79.0	50.0	39.0	65.0
54	232.0	47.0	142.0	50.0	229.0	47.0	42.0	40.5	66.0	51.5	117.0	32.0	157.0	25.0	93.0	46.0
55	307.0	44.0	118.0	38.0	278.0	49.0	22.5	45.0	118.0	40.0	139.0	34.0	187.0	18.0	133.0	56.0
56	333.0	47.0	356.0	51.0	286.0	53.0	48.0	37.0	165.0	46.0	155.0	41.0	200.0	42.0	181.0	32.0
57	243.0	46.0	83.0	41.0	230.0	45.0	50.0	48.0	83.0	39.5	104.0	37.0	123.0	39.0	114.0	29.0
58	225.0	49.0	138.0	35.0	204.0	55.0	17.5	48.5	73.5	39.0	85.0	53.0	110.0	30.0	59.0	73.0
59	243.0	48.0	117.0	41.0	217.0	53.0	23.25	44.5	129.5	32.0	155.0	27.0	186.0	19.0	135.0	42.0
60	304.0	43.0	299.0	43.0	289.0	47.0	28.0	40.5	62.0	33.0	52.0	41.0	93.0	31.0	76.0	28.0
61	307.0	32.0	103.0	30.0	260.0	47.0	4.75	48.75	88.0	43.5	96.0	45.0	159.0	33.0	78.0	63.0
62	294.0	35.0	324.0	31.0	198.0	44.0	36.75	39.75	34.0	26.5	24.0	37.0	25.0	38.0	14.0	41.0
63	468.0	51.0	347.0	52.0	421.0	60.0	8.75	49.5	47.0	36.5	85.0	30.0	110.0	37.0	34.0	49.0
64	353.0	42.0	172.0	39.0	301.0	55.0	3.75	44.75	-3.0	44.5	21.0	36.0	64.0	29.0	12.0	45.0
65	365.0	34.0	78.0	39.0	327.0	51.0	13.5	49.75	20.5	33.5	42.0	25.0	27.0	31.0	5.0	48.0
66	278.0	42.0	69.0	40.0	281.0	46.0	30.75	45.75	143.5	33.5	140.0	26.0	166.0	40.0	161.0	47.0
67	245.0	68.0	227.0	67.0	211.0	86.0	52.25	23.75	166.0	25.5	180.0	5.0	168.0	32.0	178.0	36.0
68	209.0	26.0	62.0	30.0	177.0	59.0	71.5	47.75	146.5	37.0	163.0	31.0	207.0	27.0	159.0	42.0
69	225.0	55.0	64.0	41.0	285.0	37.0	33.25	36.0	54.0	28.5	71.0	22.0	83.0	41.0	29.0	52.0
70	361.0	37.0	368.0	34.0	316.0	38.0	10.5	34.25	76.0	30.5	98.0	28.0	79.0	26.0	110.0	28.0
71	304.0	49.0	65.0	45.0	279.0	47.0	21.75	49.25	103.0	43.0	74.0	49.0	131.0	38.0	108.0	39.0
72	176.0	45.0	183.0	44.0	173.0	39.0	10.5	34.0	32.5	24.0	47.0	27.0	57.0	18.0	59.0	32.0
73	253.0	44.0	52.0	42.0	228.0	50.0	13.75	47.5	89.0	42.0	93.0	36.0	153.0	30.0	122.0	24.0
74	349.0	40.0	108.0	42.0	299.0	66.0	14.75	49.75	95.5	40.5	107.0	54.0	158.0	35.0	121.0	23.0
75	316.0	55.0	71.0	50.0	287.0	53.0	33.75	45.25	129.0	33.0	137.0	51.0	185.0	46.0	152.0	60.0
76	300.0	35.0	116.0	30.0	273.0	48.0	21.25	49.5	85.5	47.0	106.0	43.0	152.0	38.0	81.0	51.0
77	299.0	40.0	145.0	33.0	286.0	38.0	59.0	29.75	134.5	28.0	128.0	43.0	146.0	22.0	133.0	28.0
78	180.0	34.0	175.0	28.0	188.0	23.0	49.5	31.25	119.5	21.5	129.0	25.0	161.0	20.0	127.0	36.0
79	286.0	39.0	136.0	40.0	272.0	47.0	32.5	45.75	124.0	54.0	180.0	32.0	197.0	41.0	163.0	35.0
80	356.0	41.0	49.0	42.0	360.0	48.0	20.5	48.0	117.5	52.5	164.0	38.0	188.0	54.0	134.0	51.0
